# Supplementary material for: Drosophila STING protein has a role in lipid metabolism
Source: eLife. 2021 Sep 1;10:e67358. doi: 10.7554/eLife.67358 (PMC8443252; doi:10.7554/eLife.67358)
Supplement: Figure 4—source data 2. [file elife-67358-fig4-data2.zip]

Archive with 2 entries (2 files):
- 31c2f395-8c08-49ed-a2b2-8a484039527a.jpeg
- __MACOSX/._31c2f395-8c08-49ed-a2b2-8a484039527a.jpeg
