# Supplementary material for: Drosophila STING protein has a role in lipid metabolism
Source: eLife. 2021 Sep 1;10:e67358. doi: 10.7554/eLife.67358 (PMC8443252; doi:10.7554/eLife.67358)
Supplement: Figure 4—source data 4. [file elife-67358-fig4-data4.zip]

Archive with 2 entries (2 files):
- 560d09ed-503c-4444-8a1a-10012d3a2b46.jpeg
- __MACOSX/._560d09ed-503c-4444-8a1a-10012d3a2b46.jpeg
