# Supplementary material for: Drosophila STING protein has a role in lipid metabolism
Source: eLife. 2021 Sep 1;10:e67358. doi: 10.7554/eLife.67358 (PMC8443252; doi:10.7554/eLife.67358)
Supplement: Figure 5—source data 2. [file elife-67358-fig5-data2.zip]

Archive with 2 entries (2 files):
- 6e2bcadc-340b-4cc2-95fd-1f624cc8f0dd.jpeg
- __MACOSX/._6e2bcadc-340b-4cc2-95fd-1f624cc8f0dd.jpeg
