# Supplementary material for: Drosophila STING protein has a role in lipid metabolism
Source: eLife. 2021 Sep 1;10:e67358. doi: 10.7554/eLife.67358 (PMC8443252; doi:10.7554/eLife.67358)
Supplement: Figure 5—source data 3. [file elife-67358-fig5-data3.zip]

Archive with 2 entries (2 files):
- d8eaaa3f-b1eb-444a-aaa5-5c36abed40d4.jpeg
- __MACOSX/._d8eaaa3f-b1eb-444a-aaa5-5c36abed40d4.jpeg
