# Supplementary material for: Drosophila STING protein has a role in lipid metabolism
Source: eLife. 2021 Sep 1;10:e67358. doi: 10.7554/eLife.67358 (PMC8443252; doi:10.7554/eLife.67358)
Supplement: Figure 6—figure supplement 1—source data 2. [file elife-67358-fig6-figsupp1-data2.zip]

Archive with 2 entries (2 files):
- d3f52751-e0b8-4516-821c-16e60968ab7b.jpeg
- __MACOSX/._d3f52751-e0b8-4516-821c-16e60968ab7b.jpeg
